# Supplementary material for: Cortical neurons exhibit diverse myelination patterns that scale between mouse brain regions and regenerate after demyelination
Source: Nat Commun. 2021 Aug 6;12:4767. doi: 10.1038/s41467-021-25035-2 (PMC8346564; doi:10.1038/s41467-021-25035-2)
Supplement: Supplementary file 7 — Source Data file [file 41467_2021_25035_MOESM7_ESM.xlsx]

## Sheet: Fig2a-g
Source	SS	df	MS	F	Prob>F
Groups	1.92527	6	0.320878	17.051	2.92207e-07
Error	0.414012	22	0.0188187
Total	2.33928	28
samp1	samp2	lCI	estimate	uCI	p
PV	VM	-0.327041	0.00490196	0.336845	1
PV	PO	0.00555705	0.3375	0.669443	0.0437301
PV	SOM	0.0680571	0.4	0.731943	0.00932643
PV	RBP4	0.276443	0.591352	0.90626	3.82998e-05
PV	NXPH4	0.284724	0.616667	0.94861	4.48203e-05
PV	NTSR1	0.334724	0.666667	0.99861	1.39983e-05
VM	PO	0.000655094	0.332598	0.664541	0.0492186
VM	SOM	0.0631551	0.395098	0.727041	0.0105445
VM	RBP4	0.271541	0.58645	0.901358	4.32562e-05
VM	NXPH4	0.279822	0.611765	0.943708	5.03262e-05
VM	NTSR1	0.329822	0.661765	0.993708	1.56666e-05
PO	SOM	-0.269443	0.0625	0.394443	1
PO	RBP4	-0.0610572	0.253852	0.56876	0.215038
PO	NXPH4	-0.0527763	0.279167	0.61111	0.168282
PO	NTSR1	-0.00277628	0.329167	0.66111	0.0534444
SOM	RBP4	-0.123557	0.191352	0.50626	0.655251
SOM	NXPH4	-0.115276	0.216667	0.54861	0.53691
SOM	NTSR1	-0.0652763	0.266667	0.59861	0.21915
RBP4	NXPH4	-0.289594	0.0253151	0.340224	1
RBP4	NTSR1	-0.239594	0.0753151	0.390224	0.99999
NXPH4	NTSR1	-0.281943	0.05	0.381943	1
PV										VM										SOM									NXPH4									NTSR1								PO
Animal ID	AxonName	AvgInternodeLength	TotalAxonLength	TotalSheathLength	PercentMyelin		Branch Points	Myelinated?		Animal ID	AxonName	AvgInternodeLength	TotalAxonLength	TotalSheathLength	PercentMyelin		Branch Points	Myelinated?		Animal ID	AxonName	AvgInternodeLength	TotalAxonLength	TotalSheathLength	PercentMyelin		Myelinated?		Animal ID	AxonName	AvgInternodeLength	TotalAxonLength	TotalSheathLength	PercentMyelin		Myelinated?		Animal ID	AxonName	AvgInternodeLength	TotalAxonLength	TotalSheathLength	PercentMyelin	Myelinated?		Animal ID	AxonName	AvgInternodeLength	TotalAxonLength
1	'Axon01'	NaN	923.421	0	0		0	0		B6-VM315_FM1_040717_041617	'Axon01'	70.1616	1341.07	146.745	10.9424	10.9424	7	1		1	'Axon01'	NaN	277.476	0	0	NaN	0		1	'Axon01c'	NaN	582.739	65.1947	11.1876	11.1876	1		1	'Axon01b'	NaN	282.807	0	0	0			'Axon01'	84.2513	832.556
	'Axon02'	73.4572	845.527	836.363	98.9161	98.9161	1	1			'Axon02'	52.8998	834.541	640.682	76.7706	76.7706	1	1			'Axon02'	73.7437	260.312	222.509	85.478	85.478	1			'Axon02'	NaN	280.427	0	0	NaN	0			'Axon02'	NaN	233.18	0	0	0			'Axon02'	NaN	567.132
	'Axon03'	NaN	198.573	0	0		0	0			'Axon03'	48.9875	2262.5	284.773	12.5867	12.5867	4	1			'Axon03'	NaN	283.999	0	0	NaN	0			'Axon03'	NaN	407.295	0	0	NaN	0			'Axon03'	NaN	211.181	0	0	0			'Axon03'	NaN	356.67
	'Axon04b'	70.5345	378.913	372.346	98.2668	98.2668	0	1			'Axon04'	69.2365	961.346	478.418	49.7655	49.7655	1	1			'Axon04'	33.159	411.914	324.018	78.6614	78.6614	1			'Axon04'	NaN	651.419	0	0	NaN	0			'Axon04'	NaN	382.983	0	0	0			'Axon04'	NaN	451.16
	'Axon05b'	NaN	522.767	0	0		3	0			'Axon05'	80.3217	643.835	643.974	99	99	0	1			'Axon05'	NaN	171.021	0	0	NaN	0			'Axon05'	NaN	832.551	0	0	NaN	0			'Axon05'	NaN	154.315	0	0	0			'Axon05'	47.6392	527.818
	'Axon06'	59.0119	515.041	507.258	98.4888	98.4888	0	1			'Axon06'	90.6887	843.208	842.43	99.9077	99.9077	0	1			'Axon06b'	NaN	119.023	98.3875	82.6627	82.6627	1			'Axon06'	NaN	761.499	0	0	NaN	0			'Axon06'	NaN	401.031	0	0	0			'Axon06'	NaN	285.391
	'Axon07'	71.2848	430.025	339.551	78.9608	78.9608	1	1			'Axon07'	98.4848	251.005	247.3	98.5236	98.5236	0	1			'Axon07'	NaN	255.538	0	0	NaN	0			'Axon07'	NaN	351.529	0	0	NaN	0			'Axon07'	NaN	440.838	0	0	0			'Axon07'	44.9152	390.831
	'Axon08'	46.9539	1145.32	702.215	61.3115	61.3115	4	1			'Axon08'	NaN	764.898	63.0898	8.24814	8.24814	3	1			'Axon08b'	39.0158	204.303	124.843	61.1067	61.1067	1			'Axon08'	NaN	281.603	0	0	NaN	0			'Axon08b'	NaN	244.774	0	0	0			'Axon08'	71.6496	678.043
	'Axon09'	60.6166	233.525	224.28	96.0413	96.0413	0	1			'Axon09'	NaN	1848.3	50.9112	2.75449	2.75449	7	1			'Axon09'	45	591.845	553.768	93.5664	93.5664	1			'Axon09'	NaN	420.458	0	0	NaN	0			'Axon09'	NaN	89.8001	0	0	0			'Axon09'	66.0244	682.931
	'Axon10'	70.9272	906.668	396.62	43.7449	43.7449	1	1			'Axon10'	72.6709	482.076	186.99	38.7884	38.7884	0	1			'Axon10'	NaN	307.719	0	0	NaN	0			'Axon10'	NaN	264.148	0	0	NaN	0			'Axon10'	NaN	429.006	0	0	0			'Axon10'	NaN	206.285
	'Axon11'	43.8915	766.506	147.504	19.2437	19.2437	0	1			'Axon11'	57.9629	403.903	391.655	96.9676	96.9676	0	1			'Axon11'	NaN	206.51	0	0	NaN	0			'Axon11'	NaN	149.844	0	0	NaN	0			'Axon11'	NaN	385.799	0	0	0			'Axon11'	NaN	713.026
	'Axon12'	86.1476	1104.1	991.583	89.8088	89.8088	2	1			'Axon12'	49.6552	2935.25	954.929	32.5332	32.5332	9	1			'Axon12'	NaN	310.666	0	0	NaN	0			'Axon12'	NaN	193.261	0	0	NaN	0			'Axon12'	NaN	223.899	0	0	0			'Axon12'	NaN	319.349
	'Axon13'	51.2048	550.836	538.055	97.6797	97.6797	0	1			'Axon13v'	69.4442	236.114	235.942	99.9269	99.9269	0	1			'Axon13'	NaN	196.085	85.1585	43.4294	43.4294	1			'Axon13'	NaN	216.801	0	0	NaN	0			'Axon13'	NaN	738.946	0	0	0			'Axon13'	38.3942	1448.16
	'Axon14'	31.0504	1044.91	308.093	29.485	29.485	5	1			'Axon14v'	NaN	315.257	0	0	NaN	0	0			'Axon14'	NaN	196.872	0	0	NaN	0			'Axon14'	NaN	166.348	0	0	NaN	0			'Axon14'	NaN	159.728	0	0	0			'Axon14'	NaN	511.795
	'Axon15'	65.9259	220.686	220.363	99.854	99.854	0	1			'Axon15'	69.2765	914.884	932.873	99	99	0	1			'Axon15'	NaN	133.434	0	0	NaN	0			'Axon15'	NaN	216.49	0	0	NaN	0			'Axon15'	NaN	326.983	0	0	0			'Axon15'	48.7708	489.688
3-New	'Axon01'	36.7733	220.011	213.763	97.16	97.16	0	1		VM511_RH_FM1_img080417_Stitch	'Axon01'	46.0911	513.051	138.273	26.9512	26.9512		1		2	'Axon01'	NaN	120.264	0	0	NaN	0		2	'Axon01'	NaN	247.973	0	0	NaN	0		2	'Axon01'	NaN	576.091	0	0	0			'Axon01'	NaN	208.785
	'Axon02'	92.8904	381.31	231.214	60.6366	60.6366	0	1			'Axon02'	33.5452	731.848	67.0903	9.16725	9.16725		1			'Axon02'	NaN	172.194	0	0	NaN	0			'Axon02'	NaN	491.525	0	0	NaN	0			'Axon02'	NaN	225.414	0	0	0			'Axon02'	NaN	578.612
	'Axon03'	83.4477	343.679	336.515	97.9156	97.9156	0	1			'Axon03'	103.904	829.613	798.401	96.2378	96.2378		1			'Axon03'	NaN	181.114	0	0	NaN	0			'Axon03'	NaN	224.575	0	0	NaN	0			'Axon03'	NaN	573.002	0	0	0			'Axon03'	NaN	566.714
	'Axon04'	NaN	719.531	0	0		0	0			'Axon04'	53.0461	624.917	506.127	80.9911	80.9911		1			'Axon04'	NaN	236.834	0	0	NaN	0			'Axon04'	NaN	444.606	0	0	NaN	0			'Axon04'	NaN	166.802	0	0	0			'Axon04'	NaN	365.492
	'Axon05'	56.9737	828.864	431.326	52.0383	52.0383	0	1			'Axon05'	NaN	577.785	0	0	NaN		0			'Axon05'	NaN	246.085	0	0	NaN	0			'Axon05'	NaN	572.368	0	0	NaN	0			'Axon05'	NaN	301.025	0	0	0			'Axon05'	NaN	414.592
	'Axon06'	73.5436	524.539	342.793	65.3512	65.3512	0	1			'Axon06'	51.362	501.519	205.448	40.9652	40.9652		1			'Axon06'	NaN	187.427	0	0	NaN	0			'Axon06'	NaN	589.956	0	0	NaN	0			'Axon06'	NaN	541.985	0	0	0			'Axon06'	NaN	387.069
	'Axon07'	140.157	412.841	402.017	97.3781	97.3781	0	1			'Axon07'	72.4867	932.071	573.935	61.5763	61.5763		1			'Axon07'	NaN	189.299	0	0	NaN	0			'Axon07'	NaN	418.392	0	0	NaN	0			'Axon07b'	NaN	245.282	0	0	0			'Axon07'	NaN	2013.27
	'Axon08'	NaN	667.353	67.6221	10.1329	10.1329	0	1			'Axon08'	NaN	824.057	0	0	NaN		0			'Axon08'	51.5883	542.599	375.408	69.187	69.187	1			'Axon08'	NaN	275.524	0	0	NaN	0			'Axon08'	NaN	216.837	0	0	0			'Axon08'	NaN	207.649
	'Axon09b'	NaN	967.797	0	0		0	0			'Axon09'	81.7381	515.788	363.866	70.5456	70.5456		1			'Axon09'	NaN	131.179	0	0	NaN	0			'Axon09'	NaN	204.216	0	0	NaN	0			'Axon09'	NaN	465.707	0	0	0			'Axon09'	NaN	225.601
	'Axon10'	50.6458	283.698	147.694	52.0602	52.0602	0	1			'Axon10'	92.6561	702.699	514.756	73.2541	73.2541		1			'Axon10'	NaN	173.531	0	0	NaN	0			'Axon10c'	NaN	301.547	0	0	NaN	0			'Axon10'	NaN	406.665	0	0	0			'Axon10'	52.8894	439.633
	'Axon11'	NaN	408.647	0	0		0	0			'Axon11'	61.6169	667.141	184.851	27.7079	27.7079		1			'Axon11'	NaN	138.371	27.2614	19.7017	19.7017	1			'Axon11'	NaN	321.863	0	0	NaN	0			'Axon11'	NaN	306.477	0	0	0			'Axon11'	NaN	365.396
	'Axon12'	NaN	342.274	0	0		0	0			'Axon12'	40.4728	359.881	121.418	33.7384	33.7384		1			'Axon12'	NaN	146.023	0	0	NaN	0			'Axon12'	NaN	276.862	0	0	NaN	0			'Axon12'	NaN	431.514	0	0	0			'Axon12'	NaN	259.251
	'Axon13'	NaN	279.642	0	0		0	0			'Axon13'	NaN	391.095	0	0	NaN		0			'Axon13b'	NaN	111.236	0	0	NaN	0			'Axon13'	NaN	429.415	0	0	NaN	0			'Axon13'	NaN	164.708	0	0	0			'Axon13'	NaN	643.78
	'Axon14'	NaN	335.692	0	0		0	0			'Axon14b'	51.0897	554.46	51.0897	9.21432	9.21432		1			'Axon14'	44.5366	307.555	117.887	38.3304	38.3304	1			'Axon14'	NaN	252.457	0	0	NaN	0			'Axon14'	NaN	289.39	0	0	0			'Axon14'	NaN	309.954
	'Axon15b'	39.157	573.853	200.698	34.9739	34.9739	0	1			'Axon15'	NaN	649.978	0	0	NaN		0			'Axon15b'	NaN	122.44	0	0	NaN	0			'Axon15'	NaN	457.579	0	0	NaN	0			'Axon15'	NaN	466.396	0	0	0			'Axon15'	NaN	301.199
4	'Axon01'	NaN	463.788	0	0		0	0		B6-VM313-2	'Axon01a'	NaN	272.718	0	0	NaN		0		4	'Axon01'	NaN	587.221	0	0	NaN	0		3	'Axon01'	NaN	159.434	0	0	NaN	0		3	'Axon01'	NaN	219.632	0	0	0			'Axon01'	72.8853	650.621
	'Axon02'	NaN	298.933	0	0		0	0			'Axon02a'	58.4658	865.436	704.223	81.372	81.372		1			'Axon02'	62.0641	1086.79	900.016	82.8142	82.8142	1			'Axon02'	NaN	1073.17	0	0	NaN	0			'Axon02'	NaN	281.25	0	0	0			'Axon02'	NaN	680.379
	'Axon03b'	NaN	550.457	0	0		0	0			'Axon03a'	NaN	542.509	0	0	NaN		0			'Axon03'	31.3052	179.726	134.157	74.6453	74.6453	1			'Axon03'	NaN	141.533	0	0	NaN	0			'Axon03'	NaN	383.329	0	0	0			'Axon03b'	95.5549	1548.12
	'Axon04'	NaN	447.226	0	0		0	0			'Axon04a'	NaN	420.987	0	0	NaN		0			'Axon04'	NaN	165.121	0	0	NaN	0			'Axon04'	NaN	345.721	0	0	NaN	0			'Axon04'	NaN	387.624	0	0	0			'Axon04c'	NaN	793.818
	'Axon05b'	42.5201	330.887	220.595	66.6678	66.6678	0	1			'Axon05a'	NaN	801.234	0	0	NaN		0			'Axon05b'	NaN	279.555	0	0	NaN	0			'Axon05'	NaN	350.141	0	0	NaN	0			'Axon05'	NaN	279.331	0	0	0			'Axon05'	45.1331	517.326
	'Axon06'	39.5871	350.976	309.619	88.2166	88.2166	0	1			'Axon06a'	NaN	276.709	0	0	NaN		0			'Axon06'	NaN	371.927	0	0	NaN	0			'Axon06'	NaN	317.002	0	0	NaN	0			'Axon06'	NaN	654.599	0	0	0			'Axon06'	NaN	173.046
	'Axon07'	NaN	286.405	93.0316	32.4825	32.4825	0	1			'Axon07a'	NaN	448.011	0	0	NaN		0			'Axon07'	NaN	171.265	0	0	NaN	0			'Axon07'	NaN	207.631	0	0	NaN	0			'Axon07'	NaN	365.082	0	0	0			'Axon07'	NaN	364.011
	'Axon08'	NaN	450.233	0	0		0	0			'Axon08a'	46.2966	592.784	375.905	63.4134	63.4134		1			'Axon08'	NaN	425.222	0	0	NaN	0			'Axon08'	NaN	181.262	0	0	NaN	0			'Axon08'	NaN	800.28	0	0	0			'Axon08'	NaN	591.891
	'Axon09'	40.8168	483.979	371.445	76.7481	76.7481	0	1			'Axon09a'	NaN	752.098	0	0	NaN		0			'Axon09'	68.7227	921.612	884.726	95.9977	95.9977	1			'Axon09'	NaN	113.339	0	0	NaN	0			'Axon09'	NaN	282.714	0	0	0			'Axon09'	NaN	756.924
	'Axon10'	10.6941	340.223	101.315	29.7791	29.7791	0	1			'Axon10a'	27.4302	789.296	38.9756	4.93803	4.93803		1			'Axon10b'	NaN	364.548	0	0	NaN	0			'Axon10'	NaN	280.862	0	0	NaN	0			'Axon10'	NaN	203.55	0	0	0			'Axon10'	64.5249	663.749
	'Axon11'	50.9722	234.445	191.36	81.6224	81.6224	0	1			'Axon11a'	NaN	883.949	0	0	NaN		0			'Axon11'	90.7794	486.958	476.234	97.7978	97.7978	1			'Axon11'	NaN	207.069	0	0	NaN	0			'Axon11'	NaN	235.301	0	0	0			'Axon11'	NaN	1747.62
	'Axon12'	NaN	201.913	0	0		0	0			'Axon12a'	80.2667	947.99	870.537	91.8298	91.8298		1			'Axon12'	65.0599	658.128	333.69	50.7029	50.7029	1			'Axon12'	NaN	184.369	0	0	NaN	0			'Axon12'	NaN	302.944	0	0	0			'Axon12'	NaN	390.492
	'Axon13b'	NaN	132.002	0	0		0	0			'Axon13a'	NaN	148.923	0	0	NaN		0			'Axon13'	NaN	221.457	0	0	NaN	0			'Axon13'	NaN	252.531	0	0	NaN	0			'Axon13'	NaN	511.685	0	0	0			'Axon13'	61.6698	868.115
	'Axon14'	58.4389	262.147	167.023	63.7132	63.7132	1	1			'Axon14a'	31.2504	621.898	148.487	23.8765	23.8765		1			'Axon14'	NaN	182.871	0	0	NaN	0			'Axon14'	NaN	336.575	0	0	NaN	0			'Axon14'	NaN	367.393	0	0	0			'Axon14'	NaN	534.754
	'Axon15b'	NaN	306.816	0	0		0	0			'Axon15a'	NaN	377.791	0	0	NaN		0			'Axon15'	NaN	247.509	0	0	NaN	0			'Axon15'	NaN	327.975	0	0	NaN	0			'Axon15'	NaN	369.493	0	0	0			'Axon15'	84.3918	890.05
5	'Axon01'	52.2923	293.175	271.839	92.7222	92.7222	0	1		B6-VM313-1_FM1_0___17_050617	'Axon01'	61.6055	910.741	474.127	52.0594	52.0594		1		5	'Axon01'	109.323	540.123	520.729	96.4094	96.4094	0		4	'Axon01'	NaN	180.919	0	0	NaN	0		4	'Axon01'	NaN	218.933	0	0	0			'Axon01'	42.6028	561.518
	'Axon02'	76.7659	590.791	511.769	86.6245	86.6245	0	1			'Axon02'	NaN	971.807	0	0	NaN		0			'Axon02'	NaN	219.192	0	0	NaN	1			'Axon02'	NaN	607.021	0	0	NaN	0			'Axon02'	NaN	603.407	0	0	0			'Axon02'	NaN	859.985
	'Axon03'	NaN	1037.49	0	0		4	0			'Axon03'	75.2443	1127.39	1025.98	91.0055	91.0055		1			'Axon03'	NaN	155.142	0	0	NaN	1			'Axon03'	NaN	520.112	0	0	NaN	0			'Axon03'	NaN	188.919	0	0	0			'Axon03'	NaN	207.32
	'Axon04'	NaN	240.35	0	0		0	0			'Axon04f'	NaN	395.87	0	0	NaN		0			'Axon04'	NaN	138.394	0	0	NaN	0			'Axon04'	NaN	858.945	0	0	NaN	0			'Axon04'	NaN	868.653	0	0	0			'Axon04b'	NaN	1016.48
	'Axon05'	NaN	307.79	0	0		0	0			'Axon05'	NaN	818.069	0	0	NaN		0			'Axon05'	NaN	214.639	0	0	NaN	0			'Axon05'	NaN	1062.62	0	0	NaN	0			'Axon05'	NaN	202.463	0	0	0			'Axon05b'	NaN	670.683
	'Axon06'	57.2483	455.166	174.917	38.4292	38.4292	4	1			'Axon06'	59.2239	896.09	794.263	88.6365	88.6365		1			'Axon06'	NaN	265.554	0	0	NaN	0			'Axon06'	52.0099	791.574	551.15	69.6271	69.6271	1			'Axon06'	NaN	360.018	0	0	0			'Axon06'	NaN	510.721
	'Axon07'	NaN	189.15	0	0		0	0			'Axon07'	60.1974	826.133	743.442	89.9906	89.9906		1			'Axon07'	NaN	231.164	0	0	NaN	0			'Axon07'	NaN	900.61	0	0	NaN	0			'Axon07'	NaN	197.819	0	0	0			'Axon07'	74.5666	717.952
	'Axon08'	NaN	498.727	0	0		0	0			'Axon08'	NaN	687.312	0	0	NaN		0			'Axon08'	NaN	409.01	0	0	NaN	0			'Axon08'	NaN	913.102	0	0	NaN	0			'Axon08'	NaN	279.49	0	0	0			'Axon08'	35.9237	200.23
	'Axon09'	NaN	460.019	35.9385	7.8124	7.8124	0	1			'Axon09'	82.9105	376.032	333.15	88.5962	88.5962		1			'Axon09'	NaN	130.492	20.6449	15.8208	15.8208	1			'Axon09'	NaN	428.147	0	0	NaN	0			'Axon09'	NaN	357.761	0	0	0			'Axon09'	NaN	243.28
	'Axon10'	62.7553	584.933	489.041	83.6063	83.6063	0	1			'Axon10'	NaN	426.736	0	0	NaN		0			'Axon10'	NaN	122.227	0	0	NaN	0			'Axon10'	NaN	660.338	0	0	NaN	0			'Axon10'	NaN	147.671	0	0	0			'Axon10'	NaN	162.398
	'Axon11'	NaN	265.298	0	0		0	0			'Axon11'	62.34	819.838	730.093	89.0533	89.0533		1			'Axon11'	NaN	200.988	0	0	NaN	1			'Axon11'	NaN	258.972	0	0	NaN	0			'Axon11'	NaN	364.116	0	0	0			'Axon11'	NaN	810.901
	'Axon12'	47.6976	317.18	293.212	92.4434	92.4434	0	1			'Axon12'	63.6382	937.357	842.078	89.8354	89.8354		1			'Axon12'	NaN	281.675	0	0	NaN	1			'Axon12'	47.0915	311.145	266.811	85.7511	85.7511	1			'Axon12'	NaN	235.073	0	0	0			'Axon12'	NaN	485.061
	'Axon13'	61.5742	348.324	176.666	50.7189		0	1			'Axon13'	37.1168	524.276	240.826	45.935	45.935		1			'Axon13'	NaN	365.677	0	0	NaN	0			'Axon13'	NaN	653.724	0	0	NaN	0			'Axon13'	NaN	157.558	0	0	0			'Axon13'	NaN	227.272
	'Axon14'	28.5539	383.096	297.783	77.7308	77.7308	0	1			'Axon14'	70.4087	835.186	372.289	44.5755	44.5755		1			'Axon14'	NaN	481.645	0	0	NaN	0			'Axon14'	NaN	578.519	0	0	NaN	0			'Axon14'	NaN	275.187	0	0	0			'Axon14'	NaN	415.093
	'Axon15'	NaN	372.292	0	0		1	0			'Axon15'	66.1631	975.883	403.496	41.3468	41.3468		1			'Axon15'	NaN	143.444	0	0	NaN	0			'Axon15'	NaN	339.057	0	0	NaN	0			'Axon15'	NaN	349.897	0	0	0			'Axon15'	NaN	540.719
											'Axon16'	NaN	198.237	0	0	NaN		0																													'Axon16'	86.1068	562.993
											'Axon17'	40.2798	777.912	264.108	33.9509	33.9509		1
[truncated: 10 more columns]

## Sheet: Fig2c_stats
Source	SS	df	MS	Chi-sq	Prob>Chi-sq
Groups	892056	5	178411	105.043	4.5645e-21
Error	2.33501e+06	375	6226.7
Total	3227070	380
samp1	samp2	lCI	estimate	uCI	p
PV	VM	-42.9787	5.88226	54.7432	1
PV	PO	23.9482	73.0057	122.063	0.000197723
PV	SOM	29.5735	78.8333	128.093	4.1886e-05
PV	RBP4	71.3397	117.671	164.001	1.55709e-12
PV	NXPH4	72.6568	121.917	171.177	6.42819e-12
VM	PO	18.4665	67.1235	115.78	0.000805005
VM	SOM	24.0901	72.9511	121.812	0.000185245
VM	RBP4	65.8817	111.788	157.695	1.51029e-11
VM	NXPH4	67.1734	116.034	164.895	5.36787e-11
PO	SOM	-43.2299	5.8276	54.8851	1
PO	RBP4	-1.45092	44.6648	90.7805	0.0664392
PO	NXPH4	-0.146604	48.9109	97.9685	0.0513903
SOM	RBP4	-7.49366	38.8372	85.168	0.192068
SOM	NXPH4	-6.1765	43.0833	92.3432	0.14574
RBP4	NXPH4	-42.0847	4.24615	50.577	1

## Sheet: Fig2e_stats
samp1	samp2	lCI	estimate	uCI	p
PV	VM	-13.4943	-0.580236	12.3339	1
PV	PO	-24.8229	-8.41318	7.99649	0.871731
PV	SOM	-20.7578	-2.82786	15.1021	1
PV	RBP4	-30.3123	-5.11859	20.0752	0.999992
PV	NXPH4	-60.1266	-18.5205	23.0857	0.95413
VM	PO	-24.0485	-7.83295	8.3826	0.914591
VM	SOM	-20.0001	-2.24763	15.5049	1
VM	RBP4	-29.6061	-4.53835	20.5294	0.999998
VM	NXPH4	-59.4702	-17.9402	23.5897	0.964128
PO	SOM	-14.8513	5.58532	26.0219	0.999682
PO	RBP4	-23.7405	3.29459	30.3297	1
PO	NXPH4	-52.8535	-10.1073	32.6389	0.999946
SOM	RBP4	-30.2747	-2.29073	25.6932	1
SOM	NXPH4	-59.0452	-15.6926	27.66	0.992943
RBP4	NXPH4	-60.228	-13.4019	33.4243	0.999451

## Sheet: Fig3c
Distributions
Source	SS	df	MS	Chi-sq	Prob>Chi-sq
Groups	315539	4	78884.8	55.8831	2.12156e-11
Error	1.36709e+06	294	4649.97
Total	1682632	298
samp1	samp2	lCI	estimate	uCI	p
SS	VIS	-5.54392	33.0268	71.5976	0.153443
SS	AUD	-11.725	26.6833	65.0917	0.412374
SS	MOs	33.9083	72.3167	110.725	1.35507e-06
SS	TEa	51.4583	89.8667	128.275	5.73542e-10
VIS	AUD	-44.9143	-6.3435	32.2273	0.999968
VIS	MOs	0.719071	39.2898	77.8606	0.0426294
VIS	TEa	18.2691	56.8398	95.4106	0.000369596
AUD	MOs	7.22498	45.6333	84.0417	0.00876715
AUD	TEa	24.775	63.1833	101.592	4.1147e-05
MOs	TEa	-20.8584	17.55	55.9584	0.893712
Scaled prevalence
Source	SS	df	MS	Chi-sq	Prob>Chi-sq			axonName	avgIntLnth	totAxLnth	totShthLnth	percentMyelin			axonName	avgIntLnth	totAxLnth	totShthLnth	percentMyelin			axonName	avgIntLnth	totAxLnth	totShthLnth	percentMyelin
Groups	140.25	4	35.0625	5.5	0.239729		PV1	'Axon01'	34.5151	147.226	34.5151	23.4437		PV2	'Axon01'	NaN	183.131	0	0		PV4	'Axon01'	58.5035	469.01	403.861	86.1093
Error	267.75	12	22.3125				AUD	'Axon02'	NaN	121.206	0	0		AUD	'Axon02'	65.2977	265.815	195.279	73.4642		AUD	'Axon02'	24.9111	279.583	24.9111	8.9101
Total	408	16						'Axon04'	NaN	174.219	168.674	96.8175			'Axon03'	77.9677	320.336	243.68	76.0701			'Axon03'	47.0025	434.771	232.905	53.5694
								'Axon05'	NaN	416.293	0	0			'Axon04'	NaN	222.001	0	0			'Axon04'	35.6355	817.498	35.6355	4.3591
samp1	samp2	lCI	estimate	uCI	p			'Axon06'	NaN	410.729	0	0			'Axon05'	NaN	268.257	0	0			'Axon05'	NaN	429.088	0	0
SS	VIS	-17.4967	-7.5	2.49666	0.304723			'Axon08'	NaN	140.503	0	0			'Axon06'	NaN	282.661	0	0			'Axon06'	46.306	484.028	350.602	72.4343
SS	AUD	-15.2467	-5.25	4.74666	0.782483			'Axon09'	19.7146	513.455	19.7146	3.83959			'Axon07'	NaN	242.045	0	0			'Axon07'	NaN	500.491	0	0
SS	MOs	-13.2434	-1	11.2434	1			'Axon10'	29.8664	312.025	89.5992	28.7154			'Axon08'	NaN	155.145	0	0			'Axon08'	72.3938	399.08	341.95	85.6845
SS	TEa	-15.7976	-5	5.79763	0.885489			'Axon11'	40.8606	355.128	156.083	43.9511			'Axon09'	45.37	178.177	159.042	89.2603			'Axon09'	71.7935	394.741	372.384	94.3363
VIS	AUD	-7.74666	2.25	12.2467	0.999458			'Axon12'	NaN	228.267	0	0			'Axon10'	NaN	136.868	0	0			'Axon10'	NaN	247.576	0	0
VIS	MOs	-5.74336	6.5	18.7434	0.771371			'Axon13'	NaN	95.6868	0	0			'Axon11'	NaN	162.82	0	0			'Axon11'	41.3183	331.137	79.5874	24.0346
VIS	TEa	-8.29763	2.5	13.2976	0.999307			'Axon14'	NaN	103.427	0	0			'Axon12'	NaN	155.938	0	0			'Axon12'	85.4355	404.235	389.799	96.4287
AUD	MOs	-7.99336	4.25	16.4934	0.982079			'Axon15'	NaN	122.869	0	0			'Axon13'	NaN	260.922	0	0			'Axon13'	NaN	430.794	0	0
AUD	TEa	-10.5476	0.25	11.0476	1		VIS	'Axon01'	53.1721	350.691	328.461	93.6609			'Axon14'	NaN	123.045	0	0			'Axon14'	NaN	604.699	0	0
MOs	TEa	-16.9056	-4	8.90563	0.992328			'Axon02'	NaN	162.518	0	0			'Axon15'	NaN	126.098	0	0			'Axon15b'	42.1937	399.897	209.122	52.2941
								'Axon03'	73.0925	333.692	314.221	94.1648			'Axon16'	29.6377	169.155	37.7309	22.3055		VIS	'Axon01'	66.9248	371.947	356.417	95.8247
								'Axon04'	NaN	218.794	0	0										'Axon02'	65.1752	403.161	381.491	94.625
								'Axon05'	NaN	410.039	0	0			axonName	avgIntLnth	totAxLnth	totShthLnth	percentMyelin			'Axon03'	NaN	496.081	0	0
								'Axon06'	NaN	420.521	0	0		PV3	'Axon01'	54.9515	259.501	243.843	93.9664			'Axon04'	55.322	333.724	232.974	69.8103
								'Axon07'	NaN	252.697	0	0		AUD	'Axon02'	NaN	203.145	0	0			'Axon05'	NaN	399.136	0	0
								'Axon08'	NaN	251.902	0	0			'Axon03'	NaN	317.812	0	0			'Axon06'	NaN	483.563	0	0
								'Axon09'	NaN	152.439	0	0			'Axon04'	42.0097	461.287	317.487	68.8265			'Axon07'	43.1945	425.487	152.863	35.9267
								'Axon10'	NaN	406.589	0	0			'Axon05b'	123.393	315.585	308.558	97.7732			'Axon08'	NaN	393.381	0	0
								'Axon11'	NaN	427.046	0	0			'Axon06'	NaN	220.001	0	0			'Axon09'	55.3575	202.184	195.797	96.8413
								'Axon12'	NaN	123.912	0	0			'Axon07'	59.3384	446.547	254.754	57.0499			'Axon10'	105.237	163.24	156.959	96.1526
								'Axon13'	NaN	134.848	0	0			'Axon08'	102.276	246.68	174.314	70.6639			'Axon11'	NaN	402.457	0	0
								'Axon14'	NaN	203.825	0	0			'Axon09'	46.5946	489.997	249.505	50.9197			'Axon12'	NaN	461.726	0	0
								'Axon15'	NaN	340.608	0	0			'Axon10'	50.2164	448.71	299.415	66.7279			'Axon13'	NaN	400.06	49.2444	12.3093
							TEA	'Axon01'	NaN	282.712	0	0			'Axon11'	NaN	229.738	13.8324	6.02095			'Axon14'	NaN	140.807	0	0
								'Axon02'	NaN	118.063	0	0			'Axon12'	NaN	406.69	0	0			'Axon15'	NaN	206.5	0	0
								'Axon03'	NaN	210.454	0	0			'Axon13'	53.0086	254.745	232.92	91.4325		MOS	'Axon01'	NaN	262.966	0	0
								'Axon04'	NaN	291.281	0	0			'Axon14'	NaN	196.695	0	0			'Axon02'	NaN	310.175	0	0
								'Axon05'	NaN	221.728	30.1859	13.614			'Axon15'	NaN	394.076	0	0			'Axon03'	NaN	123.675	104.533	84.5225
								'Axon06'	NaN	69.5158	0	0		VIS	'Axon01'	90.0016	61.719	373.567	605.27			'Axon04'	65.4259	206.406	174.888	84.7303
								'Axon07'	NaN	172.035	0	0			'Axon02'	62.5572	219.916	211.512	96.1788			'Axon05'	NaN	165.989	0	0
								'Axon08'	NaN	314.83	0	0			'Axon03'	87.0663	298.167	284.397	95.3819			'Axon06'	NaN	258.658	0	0
								'Axon09'	NaN	77.9586	0	0			'Axon04'	62.4262	393.51	374.557	95.1837			'Axon07'	NaN	204.74	0	0
								'Axon10'	NaN	130.083	0	0			'Axon05'	NaN	421.051	0	0			'Axon08'	NaN	198.602	0	0
								'Axon11'	NaN	89.2224	0	0			'Axon06'	59.9987	346.603	261.554	75.4621			'Axon09'	NaN	110.31	0	0
								'Axon12'	NaN	756.046	0	0			'Axon07a'	76.3711	262.467	249.631	95.1096			'Axon10'	NaN	259.416	23.0251	8.87575
								'Axon13'	NaN	173.02	0	0			'Axon08'	89.8149	406.46	223.726	55.0426			'Axon11'	NaN	313.484	55.3845	17.6674
								'Axon14'	NaN	162.577	0	0			'Axon09'	61.7361	413.558	404.8	97.8823			'Axon12'	NaN	204.128	0	0
								'Axon15'	NaN	268.662	0	0			'Axon10'	62.0359	377.923	248.143	65.6597			'Axon13'	NaN	133.969	69.0438	51.5371
															'Axon11b'	NaN	310.539	0	0			'Axon14'	NaN	281.647	0	0
															'Axon12'	53.9515	466.759	65.6202	14.0587			'Axon15'	NaN	98.5224	0	0
															'Axon13'	47.2739	388.611	300.392	77.2989		TEA	'Axon01'	74.8009	275.013	251.134	91.3171
															'Axon14'	38.4229	222.974	184.445	82.7205			'Axon02'	73.5282	257.775	247.221	95.906
															'Axon15'	125.147	221.254	219.596	99.2508			'Axon03'	NaN	274.886	0	0
														MOS	'Axon01'	45.54	221.986	210.758	94.9422			'Axon04'	NaN	279.9	0	0
															'Axon02'	50.5739	527.063	114.06	21.6408			'Axon06'	NaN	162.44	0	0
															'Axon03'	NaN	317.478	0	0			'Axon07'	NaN	231.271	0	0
															'Axon04'	55.5208	286.556	170.572	59.5247			'Axon08'	NaN	284.345	0	0
															'Axon05'	60.2542	248.685	185.561	74.6169
															'Axon06'	NaN	261.262	0	0
															'Axon07'	NaN	219.894	0	0
															'Axon08'	NaN	266.557	0	0
															'Axon09'	NaN	103.008	46.9844	45.6125
															'Axon10'	NaN	98.8532	52.4323	53.0405
															'Axon11'	NaN	143.575	0	0
															'Axon12'	NaN	57.4772	57.3714	99.8158
															'Axon13'	NaN	252.798	0	0
															'Axon14'	NaN	146.113	0	0
															'Axon15'	NaN	150.546	0	0
														TEA	Axon01'	NaN	138.864	125.382	90.2914
															'Axon02'	NaN	330.275	0	0
															'Axon03'	NaN	259.601	0	0
															'Axon04'	NaN	184.27	0	0
															'Axon05'	NaN	348.264	0	0
															'Axon06'	NaN	273.337	0	0
															'Axon07'	NaN	265.385	0	0
															'Axon08'	NaN	332.268	0	0
															'Axon09'	NaN	62.2411	0	0
															'Axon10'	NaN	194.062	0	0
															'Axon11'	NaN	214.287	0	0
															'Axon12'	NaN	163.154	0	0
															'Axon13'	NaN	62.1508	0	0
															'Axon14'	NaN	113.792	0	0
															'Axon15'	NaN	92.7436	0	0

## Sheet: Fig3d
	Mean gray value
AUD1	59.966			AUD	Mos	Tea	VIS	SS
AUD2	28.511		avg	60.734	41.658	13.9163	66.5665	49.4845
AUD3	77.77		sem	11.488	7.547	2.75323	5.37987	8.20648
AUD4	76.689
MOs3	49.205
MOs4	34.111
TEa1	18.212
TEa3	8.785
TEa4	14.752
VIS1	54.746
VIS3	65.789
VIS4	80.854
VISmoe	64.877
SS1	35.035
SS3	69.735
SS4	37.298
SS5	55.87

## Sheet: Fig4
Row	Estimate	SE	tStat	pValue			diameter	myelinated?
(Intercept)	-3.04422	0.581304	-5.23688	1.63316e-07		NTSR1	0.258162	0
diam	5.83601	1.03369	5.64582	1.64395e-08			0.308346	0
type_NTSR1	-15.2152	2.57374e+06	-5.91172e-06	0.999995			0.332448	0
type_NXPH4	-1.46991	0.649739	-2.26231	0.0236783			0.336854	0
type_RBP4	-1.01414	0.456939	-2.21942	0.026458			0.328412	0
type_PO	-0.480845	0.389345	-1.23501	0.216827			0.295114	0
type_VM	0.0466856	0.367253	0.127121	0.898845			0.273891	0
							0.380497	0
							0.26484	0
							0.281749	0
						NXPH4	0.431817	0
							0.554529	0
							0.532221	0
							0.697001	0
							0.732857	0
							0.542707	1
							0.345015	0
							0.378174	0
							0.336816	0
							0.303774	0
							0.359682	0
							0.359232	0
							0.306977	0
							0.369943	0
							0.367742	0
							0.38954	0
						PO	0.495527	1
							0.609576	1
							0.575636	1
							0.364471	0
							0.37724	0
							0.428629	0
							0.333554	0
							0.481177	0
							0.394454	0
							0.414986	0
							0.518617	0
							0.434062	0
							0.475688	0
							0.486296	0
							0.399964	0
							0.59162	0
							0.344859	0
							0.300211	0
							0.304526	0
							0.328523	0
							0.318353	0
							0.363644	0
							0.349964	0
							0.317244	0
							0.266915	0
							0.29496	0
							0.283847	0
							0.379123	0
							0.286705	0
							0.285767	0
							0.305773	0
							0.286946	0
							0.310574	0
							0.399358	1
							0.385797	0
							0.396126	0.5
							0.32796	0
							0.418226	0.72
							0.307183	0
							0.282907	0
						PV	0.450118	1
							0.400464	0
							0.682942	0
							0.918788	1
							0.763426	1
							0.701643	0.895673
							0.772785	0
							1.17712	1
							0.844562	1
							0.456395	1
							0.732547	1
							0.426985	0.5
							0.639185	1
							0.411055	0
							0.332213	0
							0.319352	0
							0.973636	1
							0.359839	0
							0.713333	1
							0.333474	0
							0.43383	0.517868
							0.717334	1
							0.355764	0
							0.782213	0.165083
							0.361412	0
							0.305788	0
							0.39109	0
							0.703045	1
							0.526553	1
							0.497374	0.703834
							0.695655	1
							0.358942	1
							0.431553	1
							0.321284	0
							0.388238	0
						RBP4	0.733159	0.408115
							0.429798	0
							0.375892	0
							0.396105	0
							0.369638	0
							0.35733	0
							0.367295	0
							0.396327	0
							0.387539	0
							0.463762	0
							0.519186	1
							0.471152	0
							0.448939	0
							0.423811	0
							0.438962	0
							0.411114	0
							0.356163	0
							0.396382	0
							0.709347	0
							0.507537	1
							0.339871	0
							0.879317	0.62
							0.815573	1
							0.397852	0
							0.321754	0
							0.347691	0
							0.32862	0
							0.301676	0
						VM	0.532332	0.759841
							0.301685	0
							0.866247	1
							0.686037	1
							0.832235	1
							0.583361	1
							0.473565	0
							0.353405	0
							0.474295	0
							0.70764	1
							0.512587	0.223966
							0.463182	1
							0.353274	0
							0.432745	0.666667
							0.556696	1
							0.445195	0.509813
							0.33838	0
							0.407594	0.126099
							0.677831	1
							0.493222	1
							1.20361	1
							0.534446	1
							0.62183	1
							0.402964	0
							0.467275	0
							0.536829	0
							0.358853	0
							0.447104	0
							0.344854	0
							0.50266	0.389747

## Sheet: Fig5d_SupplFig2
PVshamError-avg/sem	-5.03547	0.751151
VMshamError-avg/sem	-7.51762	1.16317
PVks_shamVcup	0.0295719	0.4
VMks_shamVcup	0.0295719	0.4
VMcup_vs_PVcup	0.770953	0.2

## Sheet: Fig5e-h
Source	Sum Sq.	d.f.	Singular?	Mean Sq.	F	Prob>F
type	2032.55	1	0	2032.55	3.80889	0.0518296
reg*type	5709.23	11	0	519.021	0.972617	0.471166
Error	175566	329	0	533.634
Total	182605	341	0
axonName	totAxLength_bsln	totScoreLength_bsln	percentMyelin_bsln	totAxLength_rec5wk	totScoreLength_rec5wk	percentMyelin_rec5wk	subtype	deltaPLM	Region
'pv01'	103.369	82.2546	79.574	103.369	59.0479	57.1236	'pv'	-22.4504	'R2_F01_Reg1'
'pv02'	143.111	47.5793	33.2464	143.111	0	0	'pv'	-33.2464	'R2_F01_Reg1'
'pv03'	235.722	0	0	235.722	62.406	26.4744	'pv'	26.4744	'R2_F01_Reg1'
'pv04'	90.1661	32.6643	36.2268	90.1661	0	0	'pv'	-36.2268	'R2_F01_Reg1'
'pv05'	535.821	319.401	59.6096	535.821	189.443	35.3556	'pv'	-24.254	'R2_F01_Reg1'
'pv06'	439.495	0	0	439.495	116.55	26.519	'pv'	26.519	'R2_F01_Reg1'
'pv07'	261.716	101.131	38.6416	261.716	116.03	44.3343	'pv'	5.69274	'R2_F01_Reg1'
'pv08'	209.471	102.594	48.9776	209.471	0	0	'pv'	-48.9776	'R2_F01_Reg1'
'pv09'	129.373	50.062	38.6958	129.373	51.116	39.5104	'pv'	0.814681	'R2_F01_Reg1'
'pv10'	349.756	72.4245	20.7071	349.756	43.5388	12.4483	'pv'	-8.2588	'R2_F01_Reg1'
'pv12'	287.736	215.598	74.929	287.736	0	0	'pv'	-74.929	'R2_F01_Reg1'
'pv13'	441.806	173.497	39.2699	441.806	255.906	57.9227	'pv'	18.6528	'R2_F01_Reg1'
'pv14'	451.208	54.6396	12.1096	451.208	96.997	21.4972	'pv'	9.38755	'R2_F01_Reg1'
'pv16'	262.955	0	0	262.955	76.2682	29.0042	'pv'	29.0042	'R2_F01_Reg1'
'vm02'	331.09	190.911	57.6614	331.09	0	0	'vm'	-57.6614	'R2_F01_Reg1'
'vm03'	344.65	156.674	45.4588	344.65	155.482	45.1131	'vm'	-0.345726	'R2_F01_Reg1'
'vm04'	459.22	275.702	60.0371	459.22	237.563	51.7319	'vm'	-8.30523	'R2_F01_Reg1'
'vm05'	338.363	187.101	55.2958	338.363	144.291	42.644	'vm'	-12.6518	'R2_F01_Reg1'
'vm06'	231.72	193.126	83.3443	231.72	143.944	62.1196	'vm'	-21.2247	'R2_F01_Reg1'
'vm08'	320.237	293.151	91.5418	340.921	208.22	61.0757	'vm'	-30.4661	'R2_F01_Reg1'
'vm10'	297.353	175.325	58.9621	297.353	63.3071	21.2903	'vm'	-37.6719	'R2_F01_Reg1'
'vm11'	491.541	125.956	25.6248	491.541	0	0	'vm'	-25.6248	'R2_F01_Reg1'
'vm12'	419.398	172.279	41.0777	419.398	244.433	58.2817	'vm'	17.204	'R2_F01_Reg1'
'vm13'	419.423	248.705	59.2969	419.423	287.87	68.6349	'vm'	9.33799	'R2_F01_Reg1'
'vm16'	252.439	132.96	52.67	252.439	158.154	62.6505	'vm'	9.9805	'R2_F01_Reg1'
'vm17'	303.185	156.29	51.5494	303.185	173.159	57.1134	'vm'	5.56395	'R2_F01_Reg1'
'vm19'	351.916	193.245	54.9122	351.916	32.5093	9.2378	'vm'	-45.6744	'R2_F01_Reg1'
'vm20'	224.327	103.07	45.9461	224.327	20.4363	9.11005	'vm'	-36.8361	'R2_F01_Reg1'
'pv01'	104.728	55.651	53.1384	104.728	52.8524	50.4661	'pv'	-2.6723	'R2_M01_Reg1'
'pv02'	569.98	480.934	84.3773	569.98	466.985	81.9301	'pv'	-2.44713	'R2_M01_Reg1'
'pv03'	140.171	72.3371	51.6063	140.171	0	0	'pv'	-51.6063	'R2_M01_Reg1'
'pv04'	244.871	226.479	92.4892	244.871	170.367	69.5741	'pv'	-22.9151	'R2_M01_Reg1'
'pv05'	205.454	110.026	53.5524	205.454	59.5868	29.0025	'pv'	-24.5499	'R2_M01_Reg1'
'pv06'	272.406	0	0	272.406	130.166	47.7837	'pv'	47.7837	'R2_M01_Reg1'
'pv07'	161.661	57.4437	35.5334	161.661	35.8197	22.1573	'pv'	-13.3761	'R2_M01_Reg1'
'pv08'	295.756	220.833	74.6671	295.756	80.9177	27.3596	'pv'	-47.3075	'R2_M01_Reg1'
'pv09'	312.298	109.697	35.1259	312.298	56.9133	18.224	'pv'	-16.9018	'R2_M01_Reg1'
'pv10'	438.205	399.583	91.1863	438.205	349.382	79.7303	'pv'	-11.4561	'R2_M01_Reg1'
'pv11'	259.178	163.31	63.0106	259.178	146.2	56.409	'pv'	-6.60155	'R2_M01_Reg1'
'pv12'	176.671	131.171	74.246	176.671	132.772	75.1519	'pv'	0.905811	'R2_M01_Reg1'
'pv13'	141.506	116.947	82.6446	141.506	0	0	'pv'	-82.6446	'R2_M01_Reg1'
'pv14'	408.108	127.583	31.2621	408.108	0	0	'pv'	-31.2621	'R2_M01_Reg1'
'pv15'	275.99	112.701	40.8351	275.99	0	0	'pv'	-40.8351	'R2_M01_Reg1'
'pv16'	245.875	91.3527	37.154	245.875	0	0	'pv'	-37.154	'R2_M01_Reg1'
'pv17'	224.852	77.7543	34.5801	224.852	65.3082	29.0449	'pv'	-5.53521	'R2_M01_Reg1'
'pv18'	361.432	176.853	48.9313	361.432	173.256	47.9359	'pv'	-0.995404	'R2_M01_Reg1'
'pv19'	213.34	112.77	52.8596	213.34	85.9384	40.2825	'pv'	-12.5771	'R2_M01_Reg1'
'vm01'	444.074	370.547	83.4426	444.074	367.636	82.7869	'vm'	-0.655633	'R2_M01_Reg1'
'vm02'	331.636	39.6435	11.9539	331.636	0	0	'vm'	-11.9539	'R2_M01_Reg1'
'vm03'	428.458	388.449	90.6619	450.865	0	0	'vm'	-90.6619	'R2_M01_Reg1'
'vm04'	501.535	368.25	73.4245	501.535	323.134	64.4289	'vm'	-8.99562	'R2_M01_Reg1'
'vm05'	430.48	383.203	89.0174	430.48	353.075	82.0187	'vm'	-6.99874	'R2_M01_Reg1'
'vm06'	177.594	42.5174	23.9408	177.594	37.1155	20.899	'vm'	-3.04173	'R2_M01_Reg1'
'vm07'	336.274	186.351	55.4165	344.93	183.035	53.0646	'vm'	-2.35195	'R2_M01_Reg1'
'vm09'	498.971	349.891	70.1226	498.971	283.401	56.7971	'vm'	-13.3255	'R2_M01_Reg1'
'vm10'	307.061	209.387	68.1906	307.061	199.379	64.9312	'vm'	-3.25939	'R2_M01_Reg1'
'vm11'	467.838	376.918	80.5659	467.838	383.86	82.0497	'vm'	1.4838	'R2_M01_Reg1'
'vm12'	280.584	171.74	61.2079	280.584	119.889	42.7282	'vm'	-18.4797	'R2_M01_Reg1'
'vm13'	254.621	247.264	97.1105	254.621	227.503	89.3498	'vm'	-7.76068	'R2_M01_Reg1'
'vm14'	467.661	343.812	73.5172	467.661	266.824	57.0549	'vm'	-16.4624	'R2_M01_Reg1'
'vm15'	544.777	321.475	59.0104	544.777	271.796	49.8913	'vm'	-9.11912	'R2_M01_Reg1'
'vm16'	254.039	0	0	254.039	108.119	42.56	'vm'	42.56	'R2_M01_Reg1'
'vm17'	431.342	39.9673	9.26581	431.342	47.8535	11.0941	'vm'	1.82829	'R2_M01_Reg1'
'vm18'	433.669	241.668	55.7263	433.669	272.196	62.7657	'vm'	7.03939	'R2_M01_Reg1'
'vm19'	330.41	226.895	68.6708	330.41	138.594	41.9461	'vm'	-26.7247	'R2_M01_Reg1'
'pv01'	444.794	353.144	79.3949	444.794	324.305	72.9113	'pv'	-6.48366	'R3_M08_Reg1'
'pv02'	670.645	538.355	80.2741	670.645	592.926	88.4113	'pv'	8.13713	'R3_M08_Reg1'
'pv03'	344.235	0	0	344.235	94.1036	27.337	'pv'	27.337	'R3_M08_Reg1'
'pv05'	760.625	184.348	24.2364	760.625	165.761	21.7927	'pv'	-2.44369	'R3_M08_Reg1'
'pv06'	440.795	387.657	87.9448	440.795	381.089	86.4549	'pv'	-1.48991	'R3_M08_Reg1'
'pv07'	130.361	111.838	85.791	130.361	97.3401	74.6697	'pv'	-11.1213	'R3_M08_Reg1'
'pv11'	385.344	0	0	385.344	12.7159	3.29989	'pv'	3.29989	'R3_M08_Reg1'
'pv15'	142.56	43.8073	30.729	142.56	25.6371	17.9834	'pv'	-12.7457	'R3_M08_Reg1'
'pv16'	318.229	68.1208	21.4062	318.229	107.777	33.8677	'pv'	12.4615	'R3_M08_Reg1'
'pv17'	381.79	297.907	78.029	381.79	342.033	89.5868	'pv'	11.5578	'R3_M08_Reg1'
'pv18'	177.151	0	0	177.151	38.9155	21.9674	'pv'	21.9674	'R3_M08_Reg1'
'pv20'	142.556	128.237	89.9557	142.556	102.823	72.1283	'pv'	-17.8274	'R3_M08_Reg1'
'vm02'	174.873	71.9193	41.1265	89.1055	20.6357	23.1588	'vm'	-17.9678	'R3_M08_Reg1'
'vm03'	682.335	0	0	682.335	124.246	18.209	'vm'	18.209	'R3_M08_Reg1'
'vm05'	476	16.0332	3.36831	476	115.903	24.3493	'vm'	20.981	'R3_M08_Reg1'
'vm06'	185.831	150.984	81.2482	185.831	32.6527	17.5712	'vm'	-63.677	'R3_M08_Reg1'
'vm12'	273.079	139.582	51.1142	273.079	110.005	40.2832	'vm'	-10.831	'R3_M08_Reg1'
'vm16'	395.644	176.336	44.5693	393.397	159.85	40.6332	'vm'	-3.93617	'R3_M08_Reg1'
'pv03'	452.034	281.274	62.2241	452.034	174.19	38.5346	'pv'	-23.6895	'R3_M08_Reg2'
'pv04'	250.38	64.0408	25.5775	250.38	24.549	9.80472	'pv'	-15.7728	'R3_M08_Reg2'
'pv05'	463.117	0	0	463.117	217.329	46.9275	'pv'	46.9275	'R3_M08_Reg2'
'pv06'	186.471	121.891	65.3669	186.471	64.5542	34.6188	'pv'	-30.7481	'R3_M08_Reg2'
'pv07'	192.331	83.0037	43.1566	192.331	45.2669	23.5359	'pv'	-19.6207	'R3_M08_Reg2'
'pv08'	202.559	28.3024	13.9724	202.559	0	0	'pv'	-13.9724	'R3_M08_Reg2'
'pv11'	245.984	0	0	245.984	49.536	20.1379	'pv'	20.1379	'R3_M08_Reg2'
'pv13'	218.695	0	0	218.695	146.973	67.2046	'pv'	67.2046	'R3_M08_Reg2'
'pv14'	281.99	241.063	85.4864	281.99	153.656	54.4898	'pv'	-30.9966	'R3_M08_Reg2'
'pv15'	133.148	101.982	76.5932	138.425	116.102	83.8732	'pv'	7.28008	'R3_M08_Reg2'
'vm01'	359.711	248.056	68.9597	359.711	210.868	58.6216	'vm'	-10.3381	'R3_M08_Reg2'
'vm02'	324.717	174.976	53.8858	324.717	168.083	51.7629	'vm'	-2.12291	'R3_M08_Reg2'
'vm04'	311.383	214.014	68.7301	311.383	184.78	59.3418	'vm'	-9.38833	'R3_M08_Reg2'
'vm05'	315.356	216.666	68.7053	315.356	181.85	57.6649	'vm'	-11.0404	'R3_M08_Reg2'
'vm06'	266.034	111.963	42.086	266.034	127.088	47.7714	'vm'	5.68537	'R3_M08_Reg2'
'vm07'	192.055	106.893	55.6573	185.485	110.036	59.3231	'vm'	3.6658	'R3_M08_Reg2'
'vm08'	445.396	215.038	48.2802	340.664	180.732	53.0529	'vm'	4.7727	'R3_M08_Reg2'
'vm09'	259.998	0	0	259.998	118.328	45.5111	'vm'	45.5111	'R3_M08_Reg2'
'vm10'	369.592	179.21	48.4886	369.592	81.8564	22.1478	'vm'	-26.3408	'R3_M08_Reg2'
'vm12'	338.206	285.484	84.4112	338.206	159.44	47.1427	'vm'	-37.2685	'R3_M08_Reg2'
'vm13'	396.585	91.5615	23.0875	396.585	189.463	47.7735	'vm'	24.686	'R3_M08_Reg2'
'vm14'	344.93	260.39	75.4909	344.93	133.748	38.7755	'vm'	-36.7153	'R3_M08_Reg2'
'vm17'	166.665	70.2674	42.1609	166.665	66.2947	39.7773	'vm'	-2.38365	'R3_M08_Reg2'
'vm18'	561.565	239.673	42.6794	561.565	201.621	35.9034	'vm'	-6.77605	'R3_M08_Reg2'
'vm19'	445.466	311.137	69.8452	445.466	233.01	52.307	'vm'	-17.5383	'R3_M08_Reg2'
'vm20'	142.134	79.23	55.743	142.134	68.2908	48.0467	'vm'	-7.69638	'R3_M08_Reg2'
'pv01'	455.945	270.583	59.3455	455.945	301.438	66.1129	'pv'	6.76735	'R3_M09_Reg1'
'pv02'	231.321	198.668	85.8839	231.321	156.808	67.7881	'pv'	-18.0958	'R3_M09_Reg1'
'pv03'	386.129	367.299	95.1235	386.129	262.606	68.01	'pv'	-27.1134	'R3_M09_Reg1'
'pv04'	239.219	0	0	239.219	123.415	51.5908	'pv'	51.5908	'R3_M09_Reg1'
'pv05'	188.376	123.243	65.424	188.376	126.868	67.3483	'pv'	1.9243	'R3_M09_Reg1'
'pv06'	299.152	110.183	36.8318	299.152	131.204	43.8588	'pv'	7.02704	'R3_M09_Reg1'
'pv07'	181.58	107.163	59.0169	181.58	112.307	61.8501	'pv'	2.83326	'R3_M09_Reg1'
'pv08'	342.014	307.225	89.8281	342.014	211.178	61.7455	'pv'	-28.0826	'R3_M09_Reg1'
'pv09'	248.553	158.602	63.8101	248.553	213.418	85.8642	'pv'	22.0541	'R3_M09_Reg1'
'pv10'	304.642	243.676	79.9877	304.642	154.611	50.7516	'pv'	-29.2361	'R3_M09_Reg1'
'pv11'	244.915	209.432	85.5119	244.915	137.758	56.2471	'pv'	-29.2648	'R3_M09_Reg1'
'pv12'	400.693	318.285	79.4338	400.693	326.605	81.51	'pv'	2.07628	'R3_M09_Reg1'
'pv13'	401.115	233.236	58.1468	401.115	193.956	48.3543	'pv'	-9.79247	'R3_M09_Reg1'
'pv14'	134.252	90.9085	67.7151	134.252	93.1324	69.3716	'pv'	1.6565	'R3_M09_Reg1'
'pv15'	392.848	315.397	80.2847	392.848	194.845	49.5982	'pv'	-30.6866	'R3_M09_Reg1'
'pv16'	426.103	0	0	426.103	8.5474	2.00595	'pv'	2.00595	'R3_M09_Reg1'
'pv17'	513.565	350.511	68.2505	513.565	366.395	71.3434	'pv'	3.09292	'R3_M09_Reg1'
'pv18'	359.875	318.818	88.5914	359.875	244.331	67.8933	'pv'	-20.6981	'R3_M09_Reg1'
'pv19'	344.33	283.896	82.4486	344.33	285.938	83.0418	'pv'	0.593163	'R3_M09_Reg1'
'pv20'	394.338	188.498	47.8011	394.338	309.565	78.5025	'pv'	30.7014	'R3_M09_Reg1'
'vm01'	446.991	261.15	58.424	446.991	42.843	9.58475	'vm'	-48.8392	'R3_M09_Reg1'
'vm02'	360.327	303.04	84.1015	360.327	275.988	76.5936	'vm'	-7.50788	'R3_M09_Reg1'
'vm03'	178.534	151.736	84.9899	178.534	139.209	77.9735	'vm'	-7.0164	'R3_M09_Reg1'
'vm05'	245.43	213.835	87.1269	245.43	114.617	46.7005	'vm'	-40.4264	'R3_M09_Reg1'
'vm06'	135.793	0	0	135.793	28.0537	20.6591	'vm'	20.6591	'R3_M09_Reg1'
'vm07'	191.867	96.6286	50.3623	175.199	50.6849	28.9299	'vm'	-21.4324	'R3_M09_Reg1'
'vm09'	438.391	246.294	56.1813	462.942	177.107	38.257	'vm'	-17.9244	'R3_M09_Reg1'
'vm10'	444.212	44.8379	10.0938	444.212	0	0	'vm'	-10.0938	'R3_M09_Reg1'
'vm11'	655.267	109.265	16.6749	697.997	124.978	17.9053	'vm'	1.2304	'R3_M09_Reg1'
'vm12'	436.27	343.168	78.6596	436.27	320.424	73.4463	'vm'	-5.21331	'R3_M09_Reg1'
'vm13'	420.767	334.695	79.5441	420.767	163.525	38.8635	'vm'	-40.6806	'R3_M09_Reg1'
'vm15'	172.841	138.752	80.2772	172.841	109.919	63.5954	'vm'	-16.6818	'R3_M09_Reg1'
'vm16'	436.282	387.555	88.8313	436.282	329.453	75.5137	'vm'	-13.3175	'R3_M09_Reg1'
'vm17'	212.246	130.171	61.3301	212.246	117.908	55.5527	'vm'	-5.77745	'R3_M09_Reg1'
'pv01'	435.617	61.4264	14.101	435.617	90.2416	20.7158	'pv'	6.61479	'R3_M10_Reg1'
'pv02'	281.205	165.481	58.8471	281.205	152.426	54.2045	'pv'	-4.64262	'R3_M10_Reg1'
'pv03'	473.446	385.337	81.3899	473.446	356.831	75.3689	'pv'	-6.02098	'R3_M10_Reg1'
'pv04'	443.679	377.802	85.152	443.679	283.056	63.7974	'pv'	-21.3546	'R3_M10_Reg1'
'pv05'	389.535	249.323	64.0053	389.535	146.282	37.553	'pv'	-26.4523	'R3_M10_Reg1'
'pv06'	202.345	184.266	91.0652	202.345	37.0548	18.3126	'pv'	-72.7526	'R3_M10_Reg1'
'pv07'	543.853	384.478	70.6953	543.853	244.945	45.0388	'pv'	-25.6565	'R3_M10_Reg1'
'pv08'	405.614	104.571	25.7808	405.614	22.8021	5.62163	'pv'	-20.1592	'R3_M10_Reg1'
'pv09'	426.086	243.685	57.1915	426.086	192.149	45.0962	'pv'	-12.0953	'R3_M10_Reg1'
'pv11'	376.977	159.06	42.1936	376.977	82.9688	22.009	'pv'	-20.1846	'R3_M10_Reg1'
'pv12'	249.527	225.131	90.2232	249.527	243.507	97.5875	'pv'	7.36428	'R3_M10_Reg1'
'pv14'	171.131	157.451	92.0066	171.131	129.899	75.9063	'pv'	-16.1003	'R3_M10_Reg1'
'pv15'	122.737	87.7304	71.4786	122.737	73.7322	60.0735	'pv'	-11.4051	'R3_M10_Reg1'
'pv16'	323.303	82.4246	25.4946	323.303	77.3676	23.9304	'pv'	-1.56418	'R3_M10_Reg1'
'pv17'	322.46	237.803	73.7465	322.46	181.246	56.2074	'pv'	-17.5391	'R3_M10_Reg1'
'pv18'	358.111	148.463	41.4574	358.111	158.484	44.2555	'pv'	2.79809	'R3_M10_Reg1'
'pv20'	106.562	79.894	74.9739	106.562	32.5023	30.5007	'pv'	-44.4732	'R3_M10_Reg1'
'vm01'	266.906	200.726	75.2047	266.906	157.645	59.0639	'vm'	-16.1408	'R3_M10_Reg1'
'vm02'	437.78	383.965	87.7071	437.78	232.661	53.1456	'vm'	-34.5615	'R3_M10_Reg1'
'vm03'	240.464	205.365	85.4033	240.464	219.931	91.4609	'vm'	6.05758	'R3_M10_Reg1'
'vm05'	363.854	298.627	82.0735	363.854	87.2476	23.9788	'vm'	-58.0947	'R3_M10_Reg1'
'vm06'	312.425	276.53	88.5107	312.425	263.564	84.3607	'vm'	-4.15001	'R3_M10_Reg1'
'vm07'	600.449	436.548	72.7035	600.449	544.557	90.6915	'vm'	17.988	'R3_M10_Reg1'
'vm09'	200.642	104.935	52.2998	200.642	77.8865	38.8186	'vm'	-13.4812	'R3_M10_Reg1'
'vm10'	268.619	176.199	65.5942	268.619	212.62	79.1529	'vm'	13.5587	'R3_M10_Reg1'
'vm11'	497.375	308.083	61.9419	497.375	300.155	60.3479	'vm'	-1.59407	'R3_M10_Reg1'
'vm12'	225.775	101.083	44.7716	225.775	100.144	44.3558	'vm'	-0.415804	'R3_M10_Reg1'
'vm13'	623.154	248.688	39.908	623.154	157.85	25.3309	'vm'	-14.5771	'R3_M10_Reg1'
'vm14'	129.335	101.061	78.1389	129.335	109.464	84.6359	'vm'	6.49709	'R3_M10_Reg1'
'vm15'	638.401	540.684	84.6935	638.401	514.46	80.5858	'vm'	-4.10774	'R3_M10_Reg1'
'vm16'	521.081	152.227	29.2136	521.081	289.812	55.6174	'vm'	26.4038	'R3_M10_Reg1'
'vm17'	306.855	255.627	83.3056	306.855	229.851	74.9056	'vm'	-8.40005	'R3_M10_Reg1'
'vm18'	374.68	80.6661	21.5293	374.68	31.4424	8.3918	'vm'	-13.1375	'R3_M10_Reg1'
'vm19'	160.459	133.626	83.2774	160.459	97.776	60.9353	'vm'	-22.3422	'R3_M10_Reg1'
'vm20'	239.578	122.536	51.1466	239.578	108.728	45.383	'vm'	-5.76362	'R3_M10_Reg1'
'pv01'	160.948	144.382	89.7073	160.948	86.5058	53.7475	'pv'	-35.9598	'R4_F08_Reg1'
'pv02'	209.287	157.023	75.0276	209.287	162.607	77.6957	'pv'	2.66813	'R4_F08_Reg1'
'pv03'	156.673	18.8333	12.0208	156.673	51.744	33.0268	'pv'	21.0061	'R4_F08_Reg1'
'pv04'	300.938	140.026	46.53	283.05	131.182	46.3457	'pv'	-0.184296	'R4_F08_Reg1'
'pv06'	406.431	286.901	70.5903	418.959	241.555	57.6559	'pv'	-12.9344	'R4_F08_Reg1'
'pv07'	217.955	226.42	103.884	217.955	159.335	73.1045	'pv'	-30.7795	'R4_F08_Reg1'
'pv08'	122.405	54.1067	44.203	122.405	37.9024	30.9648	'pv'	-13.2382	'R4_F08_Reg1'
'pv09'	411.463	29.5261	7.17587	411.463	23.9278	5.81529	'pv'	-1.36058	'R4_F08_Reg1'
'pv12'	63.4145	32.0358	50.5181	63.4145	0	0	'pv'	-50.5181	'R4_F08_Reg1'
'pv14'	195.463	0	0	195.463	96.5659	49.4036	'pv'	49.4036	'R4_F08_Reg1'
'vm02'	437.722	216.592	49.4816	437.722	207.42	47.3862	'vm'	-2.09537	'R4_F08_Reg1'
'vm03'	439.452	301.281	68.5584	439.452	127.824	29.0871	'vm'	-39.4713	'R4_F08_Reg1'
'vm06'	289.812	93.8111	32.3696	289.812	68.1245	23.5064	'vm'	-8.86319	'R4_F08_Reg1'
'vm07'	399.26	70.3296	17.615	399.26	15.4996	3.8821	'vm'	-13.7329	'R4_F08_Reg1'
'vm09'	448.93	311.584	69.4058	448.93	96.9157	21.5881	'vm'	-47.8177	'R4_F08_Reg1'
'vm10'	359.734	202.765	56.3653	359.734	71.4214	19.8539	'vm'	-36.5114	'R4_F08_Reg1'
'vm13'	403.81	208.58	51.653	403.81	183.705	45.493	'vm'	-6.15993	'R4_F08_Reg1'
'vm15'	700.092	37.2525	5.32109	700.092	0	0	'vm'	-5.32109	'R4_F08_Reg1'
'vm17'	212.571	141.618	66.6217	212.571	110.145	51.8156	'vm'	-14.806	'R4_F08_Reg1'
'vm18'	395.304	120.26	30.4221	395.304	54.8417	13.8733	'vm'	-16.5488	'R4_F08_Reg1'
'pv01'	357.067	114.83	32.1592	357.067	170.158	47.6544	'pv'	15.4952	'R4_F08_Reg2'
'pv02'	292.892	0	0	292.892	114.406	39.0609	'pv'	39.0609	'R4_F08_Reg2'
'pv03'	197.389	112.362	56.9241	197.389	129.004	65.3553	'pv'	8.4312	'R4_F08_Reg2'
'pv04'	479.25	141.321	29.4879	479.25	249.122	51.9816	'pv'	22.4938	'R4_F08_Reg2'
'pv06'	395.863	144.139	36.4113	395.863	232.895	58.8323	'pv'	22.421	'R4_F08_Reg2'
'pv08'	399.167	266.359	66.7288	399.167	274.337	68.7274	'pv'	1.99859	'R4_F08_Reg2'
'pv09'	404.65	252.78	62.4689	404.65	228.207	56.3961	'pv'	-6.07279	'R4_F08_Reg2'
'pv10'	690.121	446.526	64.7025	690.121	509.932	73.8903	'pv'	9.18773	'R4_F08_Reg2'
'pv11'	293.215	220.335	75.1446	293.215	204.393	69.7077	'pv'	-5.43691	'R4_F08_Reg2'
'pv12'	322.041	139.7	43.3795	322.041	183.75	57.058	'pv'	13.6785	'R4_F08_Reg2'
'pv13'	361.098	277.637	76.8871	361.098	219.384	60.7548	'pv'	-16.1322	'R4_F08_Reg2'
'pv14'	240.287	183.151	76.2216	240.287	166.132	69.139	'pv'	-7.08261	'R4_F08_Reg2'
'pv15'	155.909	78.9713	50.6522	155.909	75.8118	48.6257	'pv'	-2.02647	'R4_F08_Reg2'
'pv16'	129.886	37.0821	28.5498	129.886	103.901	79.9937	'pv'	51.444	'R4_F08_Reg2'
'pv17'	123.754	104.816	84.6972	123.754	105.491	85.2421	'pv'	0.544921	'R4_F08_Reg2'
'pv20'	179.447	140.585	78.3432	179.447	168.302	93.7891	'pv'	15.4459	'R4_F08_Reg2'
'vm01'	438.858	0	0	466.011	28.0348	6.01592	'vm'	6.01592	'R4_F08_Reg2'
'vm02'	281.789	215.682	76.5404	281.789	160.946	57.1159	'vm'	-19.4245	'R4_F08_Reg2'
'vm03'	462.502	316.614	68.4568	462.502	377.006	81.5143	'vm'	13.0575	'R4_F08_Reg2'
'vm05'	480.803	0	0	480.803	71.8878	14.9516	'vm'	14.9516	'R4_F08_Reg2'
'vm07'	472.12	0	0	472.12	62.9023	13.3234	'vm'	13.3234	'R4_F08_Reg2'
'vm08'	460.075	155.156	33.724	460.075	161.474	35.0974	'vm'	1.3734	'R4_F08_Reg2'
'vm09'	223.988	0	0	223.988	16.0243	7.15407	'vm'	7.15407	'R4_F08_Reg2'
'vm10'	307.587	35.5358	11.5531	307.587	5.24261	1.70443	'vm'	-9.84866	'R4_F08_Reg2'
'vm11'	264.134	102.347	38.748	286.875	104.932	36.5775	'vm'	-2.17048	'R4_F08_Reg2'
'vm12'	369.919	281.72	76.1572	369.919	220.84	59.6995	'vm'	-16.4577	'R4_F08_Reg2'
'vm13'	449.133	312.418	69.5604	449.133	250.869	55.8562	'vm'	-13.7042	'R4_F08_Reg2'
'vm14'	213.43	0	0	213.43	3.88347	1.81955	'vm'	1.81955	'R4_F08_Reg2'
'vm16'	373.469	41.8334	11.2013	373.469	7.94852	2.12829	'vm'	-9.07299	'R4_F08_Reg2'
'vm17'	338.145	239.757	70.9035	338.145	246.058	72.7671	'vm'	1.8636	'R4_F08_Reg2'
'vm18'	234.514	0	0	234.514	84.6629	36.1014	'vm'	36.1014	'R4_F08_Reg2'
'vm19'	527.209	295.928	56.131	527.209	233.959	44.3769	'vm'	-11.7541	'R4_F08_Reg2'
'pv01'	334.257	78.7066	23.5467	334.257	225.51	67.4661	'pv'	43.9193	'R4_F10_Reg2'
'pv03'	167.749	101.878	60.7324	167.749	179.812	107.191	'pv'	46.4589	'R4_F10_Reg2'
'pv04'	402.232	70.582	17.5476	402.232	174.365	43.3493	'pv'	25.8017	'R4_F10_Reg2'
'pv05'	479.487	74.1829	15.4713	479.487	0	0	'pv'	-15.4713	'R4_F10_Reg2'
'pv06'	361.516	330.869	91.5228	361.516	331.221	91.6201	'pv'	0.0972593	'R4_F10_Reg2'
'pv07'	106.816	88.2824	82.6487	106.816	91.786	85.9287	'pv'	3.28007	'R4_F10_Reg2'
'pv08'	527.066	90.0403	17.0833	527.066	123.91	23.5095	'pv'	6.42614	'R4_F10_Reg2'
'pv09'	193.415	37.1878	19.227	193.415	114.516	59.2077	'pv'	39.9807	'R4_F10_Reg2'
'pv10'	437.252	127.425	29.1423	437.252	99.5793	22.7739	'pv'	-6.36846	'R4_F10_Reg2'
'pv12'	368.68	219.754	59.6056	368.68	207.14	56.1843	'pv'	-3.42135	'R4_F10_Reg2'
'pv13'	107.261	81.8414	76.3008	107.261	76.8664	71.6626	'pv'	-4.63824	'R4_F10_Reg2'
'pv15'	527.146	46.2752	8.77843	527.146	65.8443	12.4907	'pv'	3.71227	'R4_F10_Reg2'
'vm01'	519.634	168.279	32.3842	519.634	121.072	23.2996	'vm'	-9.08463	'R4_F10_Reg2'
'vm04'	460.134	420.621	91.4129	460.134	434.983	94.534	'vm'	3.12111	'R4_F10_Reg2'
'vm05'	401.529	328.749	81.8742	401.529	325.844	81.1506	'vm'	-0.723598	'R4_F10_Reg2'
'vm06'	129.329	51.9394	40.1606	129.329	94.4777	73.052	'vm'	32.8915	'R4_F10_Reg2'
'vm08'	377.696	49.3515	13.0664	377.696	93.684	24.804	'vm'	11.7376	'R4_F10_Reg2'
'vm10'	168.45	129.158	76.6741	168.45	108.601	64.4706	'vm'	-12.2035	'R4_F10_Reg2'
'vm11'	197.904	136.258	68.8509	197.904	82.4936	41.6837	'vm'	-27.1672	'R4_F10_Reg2'
'vm12'	365.691	121.558	33.2407	365.691	161.129	44.0616	'vm'	10.8209	'R4_F10_Reg2'
'vm13'	559.424	281.811	50.3751	559.424	333.564	59.6263	'vm'	9.25119	'R4_F10_Reg2'
'vm14'	483.422	351.051	72.618	483.422	300.713	62.2052	'vm'	-10.4128	'R4_F10_Reg2'
'vm15'	452.047	99.8644	22.0916	452.047	129.248	28.5916	'vm'	6.50001	'R4_F10_Reg2'
'vm16'	459.345	253.617	55.2127	459.345	183.642	39.979	'vm'	-15.2337	'R4_F10_Reg2'
'vm17'	379.076	0	0	379.076	22.9015	6.04139	'vm'	6.04139	'R4_F10_Reg2'
'vm18'	457.962	431.583	94.2398	457.962	382.179	83.4521	'vm'	-10.7878	'R4_F10_Reg2'
'vm20'	197.881	0	0	197.881	36.9894	18.6927	'vm'	18.6927	'R4_F10_Reg2'
'pv01'	447.812	179.78	40.1463	447.812	168.93	37.7233	'pv'	-2.42304	'R4_M05_Reg1'
'pv02'	500.621	355.055	70.9228	500.621	361.426	72.1955	'pv'	1.27276	'R4_M05_Reg1'
'pv03'	134.485	92.5949	68.8517	134.485	61.2695	45.5587	'pv'	-23.2929	'R4_M05_Reg1'
'pv05'	398.709	88.1249	22.1025	548.791	160.31	29.2116	'pv'	7.10904	'R4_M05_Reg1'
'pv06'	123.373	117.137	94.9454	123.373	112.318	91.0399	'pv'	-3.90558	'R4_M05_Reg1'
'pv07'	111.377	84.5872	75.9469	111.377	97.2961	87.3576	'pv'	11.4107	'R4_M05_Reg1'
'pv10'	172.866	14.5892	8.43962	172.866	0	0	'pv'	-8.43962	'R4_M05_Reg1'
'pv11'	216.95	85.3117	39.3232	216.95	70.5263	32.5081	'pv'	-6.81512	'R4_M05_Reg1'
'pv12'	215.159	117.114	54.4317	215.159	76.6931	35.6449	'pv'	-18.7868	'R4_M05_Reg1'
'pv13'	137.619	28.6595	20.8253	137.619	0	0	'pv'	-20.8253	'R4_M05_Reg1'
'pv14'	125.109	87.1736	69.6782	125.109	56.8094	45.408	'pv'	-24.2703	'R4_M05_Reg1'
'pv15'	108.118	61.3311	56.7259	108.118	38.8542	35.9368	'pv'	-20.7892	'R4_M05_Reg1'
'vm01'	385.747	188.183	48.7839	385.747	256.02	66.3698	'vm'	17.5858	'R4_M05_Reg1'
'vm02'	179.988	79.1377	43.9683	179.988	0	0	'vm'	-43.9683	'R4_M05_Reg1'
'vm03'	519.399	459.24	88.4175	519.399	469.983	90.4859	'vm'	2.06836	'R4_M05_Reg1'
'vm05'	447.852	18.0698	4.03477	447.852	0	0	'vm'	-4.03477	'R4_M05_Reg1'
'vm06'	421.736	120.739	28.6291	421.736	143.05	33.9192	'vm'	5.29005	'R4_M05_Reg1'
'vm08'	469.08	233.996	49.8841	469.08	195.341	41.6434	'vm'	-8.24077	'R4_M05_Reg1'
'vm11'	148.406	121.258	81.7066	148.406	0	0	'vm'	-81.7066	'R4_M05_Reg1'
'vm15'	210.315	177.426	84.3623	210.315	195.16	92.794	'vm'	8.43171	'R4_M05_Reg1'
'vm16'	253.679	236.156	93.0924	253.679	221.073	87.1471	'vm'	-5.94538	'R4_M05_Reg1'
'vm17'	199.246	22.7961	11.4412	199.246	0	0	'vm'	-11.4412	'R4_M05_Reg1'
'vm18'	458.904	47.0409	10.2507	458.904	181.791	39.6141	'vm'	29.3634	'R4_M05_Reg1'
'vm19'	477.383	177.776	37.2398	477.383	250.386	52.4497	'vm'	15.2099	'R4_M05_Reg1'
'vm20'	399.217	296.361	74.2356	399.217	184.556	46.2295	'vm'	-28.0061	'R4_M05_Reg1'
'pv01'	498.732	403.735	80.9523	498.732	447.472	89.7221	'pv'	8.76978	'R4_M06_Reg1'
'pv02'	302.282	102.614	33.9463	302.282	105.497	34.9003	'pv'	0.954004	'R4_M06_Reg1'
'pv03'	95.3346	93.2007	97.7618	95.3346	96.1523	100.858	'pv'	3.09603	'R4_M06_Reg1'
'pv04'	491.466	206.95	42.1086	491.466	360.658	73.384	'pv'	31.2754	'R4_M06_Reg1'
'pv05'	156.042	115.809	74.2163	156.042	59.6587	38.2325	'pv'	-35.9839	'R4_M06_Reg1'
'pv08'	276.92	254.879	92.0406	276.92	251.375	90.7753	'pv'	-1.26527	'R4_M06_Reg1'
'pv09'	212.525	69.4552	32.681	212.525	27.7133	13.04	'pv'	-19.6409	'R4_M06_Reg1'
'pv10'	348	15.3552	4.41242	348	193.794	55.6879	'pv'	51.2755	'R4_M06_Reg1'
'pv12'	214.932	139.845	65.0645	214.932	175.287	81.5547	'pv'	16.4902	'R4_M06_Reg1'
'pv14'	152.087	15.5862	10.2482	152.087	160.798	105.728	'pv'	95.4794	'R4_M06_Reg1'
'vm01'	282.896	243.038	85.9106	282.896	242.926	85.8713	'vm'	-0.0393479	'R4_M06_Reg1'
'vm02'	439.788	407.366	92.6278	438.122	374.495	85.4774	'vm'	-7.15039	'R4_M06_Reg1'
'vm04'	184.2	114.607	62.2188	184.2	165.638	89.9229	'vm'	27.7041	'R4_M06_Reg1'
'vm05'	683.781	166.312	24.3225	683.781	286.204	41.8561	'vm'	17.5336	'R4_M06_Reg1'
'vm06'	279.467	194.43	69.5719	284.642	191.017	67.1079	'vm'	-2.46392	'R4_M06_Reg1'
'vm08'	436.704	166.168	38.0505	406.785	108.929	26.7781	'vm'	-11.2724	'R4_M06_Reg1'
'vm09'	115.609	65.0366	56.2555	115.609	52.4424	45.3617	'vm'	-10.8938	'R4_M06_Reg1'
'vm10'	451.049	418.391	92.7596	451.049	389.09	86.2635	'vm'	-6.4961	'R4_M06_Reg1'
'vm12'	218.009	31.9128	14.6383	218.009	64.5065	29.589	'vm'	14.9506	'R4_M06_Reg1'
'vm13'	129.935	122.783	94.4953	129.935	18.8611	14.5158	'vm'	-79.9795	'R4_M06_Reg1'
'vm14'	283.598	270.11	95.2438	283.598	250.364	88.2811	'vm'	-6.96275	'R4_M06_Reg1'
'vm17'	453.382	0	0	453.382	27.8292	6.13813	'vm'	6.13813	'R4_M06_Reg1'
'vm18'	341.81	246.327	72.0654	341.81	255.51	74.7521	'vm'	2.6867	'R4_M06_Reg1'
'vm19'	814.216	617.323	75.8181	570.273	439.01	76.9824	'vm'	1.16432	'R4_M06_Reg1'
'vm20'	579.883	340.076	58.6456	282.633	209.133	73.9947	'vm'	15.3491	'R4_M06_Reg1'
'pv01'	535.247	525.193	98.1218	535.247	475.765	88.8871	'pv'	-9.23464	'R4_M06_Reg2'
'pv02'	479.891	349.271	72.7812	479.891	307.721	64.123	'pv'	-8.65823	'R4_M06_Reg2'
'pv03'	445.015	111.985	25.1643	445.015	115.097	25.8637	'pv'	0.699382	'R4_M06_Reg2'
'pv04'	347.651	313.667	90.2248	347.651	289.352	83.2306	'pv'	-6.9942	'R4_M06_Reg2'
'pv05'	330.064	313.883	95.0978	330.064	307.886	93.2808	'pv'	-1.817	'R4_M06_Reg2'
'pv06'	410.795	383.473	93.3491	410.795	386.31	94.0396	'pv'	0.690439	'R4_M06_Reg2'
'pv07'	172.109	150.597	87.5008	172.109	148.985	86.5646	'pv'	-0.936266	'R4_M06_Reg2'
'pv08'	300.546	242.794	80.7841	300.546	239.895	79.8196	'pv'	-0.964504	'R4_M06_Reg2'
'pv09'	122.099	101.248	82.9227	122.099	103.513	84.7774	'pv'	1.85464	'R4_M06_Reg2'
'pv10'	139.224	128.83	92.5338	139.224	134.732	96.7729	'pv'	4.23912	'R4_M06_Reg2'
'pv11'	317.15	264.525	83.407	317.15	172.721	54.4604	'pv'	-28.9466	'R4_M06_Reg2'
'pv12'	486.5	432.089	88.8158	486.5	440.797	90.6057	'pv'	1.78994	'R4_M06_Reg2'
'pv13'	196.879	128.009	65.0191	196.879	89.6131	45.5169	'pv'	-19.5022	'R4_M06_Reg2'
'pv14'	193.881	164.225	84.7042	193.881	154.741	79.8123	'pv'	-4.8919	'R4_M06_Reg2'
'pv16'	378.45	302.567	79.949	378.45	238.233	62.9495	'pv'	-16.9995	'R4_M06_Reg2'
'pv18'	421.798	360.191	85.3941	421.798	316.069	74.9337	'pv'	-10.4605	'R4_M06_Reg2'
'vm01'	436.737	388.418	88.9364	436.737	386.045	88.3932	'vm'	-0.543209	'R4_M06_Reg2'
'vm02'	130.809	136.406	104.279	130.809	123.255	94.2247	'vm'	-10.0539	'R4_M06_Reg2'
'vm03'	240.824	210.564	87.4346	240.824	207.651	86.2251	'vm'	-1.20947	'R4_M06_Reg2'
'vm04'	125.587	117.067	93.2155	125.587	119.725	95.3323	'vm'	2.11682	'R4_M06_Reg2'
'vm05'	213.578	173.863	81.4048	213.578	184.156	86.2245	'vm'	4.81969	'R4_M06_Reg2'
'vm06'	356.666	274.791	77.0444	356.666	288.32	80.8375	'vm'	3.79313	'R4_M06_Reg2'
'vm07'	308.696	262.896	85.1634	308.696	234.238	75.88	'vm'	-9.28348	'R4_M06_Reg2'
'vm08'	212.979	196.829	92.4167	212.979	143.881	67.5562	'vm'	-24.8605	'R4_M06_Reg2'
'vm09'	245.881	214.98	87.4325	245.881	138.299	56.2464	'vm'	-31.1861	'R4_M06_Reg2'
'vm10'	241.1	225.263	93.4315	241.1	224.377	93.0638	'vm'	-0.367677	'R4_M06_Reg2'
'vm12'	484.17	406.152	83.8861	484.17	218.226	45.0722	'vm'	-38.8139	'R4_M06_Reg2'
'vm13'	409.011	333.372	81.507	409.011	352.474	86.1771	'vm'	4.67014	'R4_M06_Reg2'
'vm14'	475.774	29.9285	6.2905	475.774	0	0	'vm'	-6.2905	'R4_M06_Reg2'
'vm15'	470.637	385.517	81.9139	470.637	338.365	71.8951	'vm'	-10.0188	'R4_M06_Reg2'
'vm16'	295.129	312.054	105.735	295.129	252.686	85.619	'vm'	-20.1159	'R4_M06_Reg2'
'vm17'	297.971	249.578	83.7592	297.971	214.808	72.0904	'vm'	-11.6688	'R4_M06_Reg2'
'vm18'	330.24	278.83	84.4326	330.24	310.636	94.0639	'vm'	9.63131	'R4_M06_Reg2'
'vm19'	461.842	396.321	85.8132	461.842	381.596	82.6248	'vm'	-3.18845	'R4_M06_Reg2'
'vm20'	589.679	182.034	30.87	589.679	168.459	28.568	'vm'	-2.30208	'R4_M06_Reg2'

## Sheet: Fig5_axLengthStats
samp1	samp2	lCI	estimate	uCI	p
PV	VM	-160.67	-90.7183	-20.7668	0.00177873
PV	PO	-133.696	-63.4634	6.7695	0.121876
PV	SOM	33.9442	104.467	174.989	0.000149905
PV	RBP4	-133.083	-66.7538	-0.424607	0.0469512
PV	NXPH4	-29.2892	41.2333	111.756	0.811525
PV	NTSR1	-2.53918	67.9833	138.506	0.070635
VM	PO	-42.4046	27.2549	96.9144	0.996464
VM	SOM	125.233	195.185	265.136	0
VM	RBP4	-41.7573	23.9644	89.6862	0.998617
VM	NXPH4	62.0001	131.952	201.903	2.27715e-07
VM	NTSR1	88.7501	158.702	228.653	1.29308e-10
PO	SOM	97.6972	167.93	238.163	8.97149e-12
PO	RBP4	-69.3117	-3.29046	62.7308	1
PO	NXPH4	34.4638	104.697	174.93	0.00013112
PO	NTSR1	61.2138	131.447	201.68	2.95906e-07
SOM	RBP4	-237.55	-171.221	-104.891	1.07248e-13
SOM	NXPH4	-133.756	-63.2333	7.28918	0.12942
SOM	NTSR1	-107.006	-36.4833	34.0392	0.926526
RBP4	NXPH4	41.6579	107.987	174.316	1.69016e-05
RBP4	NTSR1	68.4079	134.737	201.066	1.56217e-08
NXPH4	NTSR1	-43.7725	26.75	97.2725	0.997642

## Sheet: SupplFig3_SCoRe_Density
number of SCoRe segments
regions	roi 1	roi 2
1	126	80
2	302	221
3	219	199
4	182	196
5	167	196
6	287	278
7	163	177
8	217	282
9	105	131
10	136	156
11	130	193
12	264	314

[truncated: 1 more sheets: Fig6_MobpEGFP;PV;tdT]
